# Supplementary material for: High-Yield Production of PCV2 Cap Protein: Baculovirus Vector Construction and Cultivation Process Optimization
Source: Vaccines (Basel). 2025 Jul 28;13(8):801. doi: 10.3390/vaccines13080801 (PMC12389790; doi:10.3390/vaccines13080801)
Supplement: Supplementary file 1 [file vaccines-13-00801-s001.zip › Additional file 1.xlsx]

## Sheet: Sheet1
Gene name	Sequence
Cap	ATGACCTACCCTCGCCGCCGCTTCCGCCGCCGCCGCCACCGCCCTCGCTCCCACCTGGGTCAGATCCTGCGCCGCCGCCCTTGGCTGGTGCACCCTCGCCACCGCTACCGCTGGCGCCGCAAGAACGGTATCTTCAACACCCGCCTGTCCCGCACCTTCGGTTACACCGTGAAGAAGACCACCGTGCGCACCCCTTCCTGGGCTGTGGACATGATGCGCTTCAACATCAACGACTTCCTGCCTCCTGGTGGTGGTTCCAACCCTCTGACCGTGCCTTTCGAGTACTACCGCATCCGCAAGGTGAAGGTGGAGTTCTGGCCTTGCTCCCCTATCACCCAGGGTGACCGCGGTGTGGGTTCCACCGCTGTGATCCTGGACGACAACTTCGTGACCAAGGCT…
