# Supplementary material for: High-Yield Production of PCV2 Cap Protein: Baculovirus Vector Construction and Cultivation Process Optimization
Source: Vaccines (Basel). 2025 Jul 28;13(8):801. doi: 10.3390/vaccines13080801 (PMC12389790; doi:10.3390/vaccines13080801)
Supplement: Supplementary file 1 [file vaccines-13-00801-s001.zip › Additional file 2.xlsx]

## Sheet: Sheet1
Primer name	Primer sequence	PCR fragment size (bp)	Purpose
pFast-Cap-F	CCACCATCGGGCGCGGATCCATGACCTACCCTCGCCGCCGCTT	746	Amplify Cap protein fragment
pFast-Cap-R	GTCGAGACTGCAGGCTCTAGATTACTTAGGGTTCAGAGGA
pBAC-1-Cap-F	AACCTATAAATATAGGATCCATGACCTACCCTCGCCGCCG	745	Amplify Cap protein fragment
pBAC-1-Cap-R	CTCGAGTGCGGCCGCAAGCTTAGATTACTTAGGGTTCAGAGGAG
M13(-40)	GTTTTCCCAGTCACGAC	796	Identify the bacmid
Tn7R	CGTAGCCACCTACTCCCAAC
M13R	CAGGAAACAGCTATGAC	580	Identify the bacmid
Tn7L	GATCATAATCAGCCATACCAC
VP80-F	TTGATTACGCGTTTGGCAGC	242	Identify the baculovirus
VP80-R	CGCAACACGTTGTATCGCAT
